# Supplementary material for: SPRi-Based Strategy to Identify Specific Biomarkers in Systemic Lupus Erythematosus, Rheumatoid Arthritis and Autoimmune Hepatitis
Source: PLoS One. 2013 Dec 20;8(12):e84600. doi: 10.1371/journal.pone.0084600 (PMC3869893; doi:10.1371/journal.pone.0084600)
Supplement: Table S2 — Apparent dissociation rate constant koff (s-1) calculated from the 1248 dissociation curves. (XLS) [file pone.0084600.s002.xls]

## Sheet: koff
Table S2. Apparent dissociation rate constant koff (s-1) calculated from the 1248 dissociation curves.
Peptide	AA	Donor 1	Donor 2	Donor 3	Donor 4	Donor 5	Donor 6	Donor 7	Donor 8	AIH1	AIH2	AIH3	AIH4	AIH5	AIH6	AIH7	AIH8	SLE1	SLE2	SLE3	SLE4	SLE5	SLE6	SLE7	SLE8	RA1	RA2	RA3	RA4	RA5	RA6	RA7	RA8
P1	1-16	0.002703	0.002278	0.002032	0.00206	0.001616	0.002463	0.001641	0.002326	0.0007501	0.001343	0.002464	0.001876	0.00272	0.001171	0.001755	0.001341	0.001995	ND	0.002813	0.002216	0.004811	0.002196	ND	0.006431	0.001465	0.001783	0.001208	0.001801	0.002076	0.001765	0.002306	0.001401
P2	10-25	0.003698	0.002371	0.00246	0.002462	0.001766	ND	ND	0.002899	ND	ND	0.004878	0.001843	0.004879	0.00199	ND	ND	0.001573	0.06149	0.003703	0.002571	0.00468	0.003484	0.003375	0.003024	0.002164	ND	0.002461	0.002215	ND	0.001911	0.002252	0.001692
P3	19-34	0.00299	0.00226	0.00234	0.00166	0.00183	0.00228	ND	0.00234	ND	ND	0.003817	0.001886	0.003118	0.0021	ND	ND	0.001914	0.002372	0.003446	0.00267	0.005176	0.004054	0.002884	0.001168	0.001846	ND	0.002222	0.002251	ND	0.002171	0.002804	0.001931
P4	28-43	0.002276	0.002434	0.002466	0.001344	0.002001	0.001916	0.00228	0.002212	0.002215	0.002448	0.001339	0.002371	0.001959	0.001372	0.002749	0.002755	0.002239	0.002156	0.003253	0.002867	0.004497	0.002791	0.002183	0.001832	0.002292	0.002177	0.002296	0.002791	0.002185	0.002287	0.002739	0.00185
P5	37-52	0.003184	0.004414	0.003602	0.001417	0.002466	0.002054	0.002485	0.00276	0.001049	0.001734	0.003749	0.002624	0.003544	0.001479	0.001705	0.0017	0.002463	ND	0.002069	0.002217	0.002314	ND	ND	ND	0.001441	0.001552	0.002131	0.002889	0.001671	0.001821	0.002307	0.002038
P6	46-61	0.004138	0.002702	0.002671	0.001838	0.001849	0.00128	0.002022	0.00332	0.001499	0.001576	0.001115	0.002289	0.00177	0.001231	0.0019	0.001756	ND	ND	ND	ND	ND	ND	ND	ND	0.00296	0.001716	0.002389	0.002811	0.001714	0.002498	0.002511	0.00253
P7	55-70	0.001921	0.002861	0.002318	0.00352	0.003282	0.002097	0.002169	0.002011	0.001499	0.001576	0.001115	0.002289	0.00177	0.001231	0.0019	0.001756	ND	ND	ND	ND	ND	ND	ND	ND	0.00296	0.001716	0.002389	0.002811	0.001714	0.002498	0.002511	0.00253
P8	64-79	0.001837	ND	0.002074	0.002178	0.002066	ND	0.003914	0.001799	ND	ND	0.001305	0.002472	0.001988	0.001203	ND	ND	ND	0.002863	ND	ND	0.004168	ND	ND	0.002494	0.002359	ND	0.002522	0.002364	ND	0.001991	0.002812	0.002733
P9	73-88	ND	ND	ND	ND	ND	ND	ND	ND	ND	ND	ND	ND	ND	ND	ND	ND	0.001994	0.003046	0.00229	0.003263	0.0008035	0.002466	0.002493	0.002643	ND	ND	ND	ND	ND	ND	0.002243	ND
P10	82-97	0.00166	0.001857	0.001072	0.001254	0.001756	0.001452	0.002096	0.001724	0.001803	0.001458	0.001159	ND	0.003108	0.002518	0.001533	0.001821	ND	0.004311	ND	ND	0.005637	ND	0.01244	0.004166	0.002165	0.001711	0.002868	0.002811	0.001607	0.002025	0.002329	0.002019
P11	91-106	0.00404	ND	ND	0.001611	0.001738	0.002674	0.002066	0.002633	0.0016	0.002192	0.004498	0.002969	0.004971	0.003268	0.001076	0.003605	ND	ND	ND	ND	ND	ND	ND	ND	0.002346	0.001647	0.002861	0.002544	0.001024	0.002216	0.002443	0.002126
P12	100-115	ND	ND	ND	0.001964	0.00175	0.003016	0.00163	ND	0.001727	0.002	ND	ND	ND	ND	0.002427	0.003264	ND	0.005064	ND	ND	0.003686	ND	0.002394	0.002621	0.002329	0.001723	0.00258	0.002339	0.001561	0.001975	0.002474	0.001782
P13	109-124	ND	ND	ND	0.001705	0.001102	0.001589	0.002024	ND	0.001298	0.002004	ND	ND	ND	0.001329	0.001519	0.001749	0.001941	ND	ND	0.004789	ND	0.001385	0.001916	ND	0.001293	0.001607	0.001971	0.00219	0.001631	0.001668	0.002138	0.001253
P14	118-133	0.00272	0.00285	0.002532	0.001249	0.001528	0.002237	0.001477	0.002389	0.002649	0.002472	0.002611	0.001617	0.003064	0.00149	0.00238	ND	0.003271	0.006811	0.002961	0.00233	ND	0.00353	0.003427	0.008391	0.001658	0.002476	0.001647	0.002535	0.002539	0.001757	0.00266	0.001701
P15	127-142	0.002836	0.0006784	ND	0.001764	0.001349	0.001504	0.002089	0.002968	0.001352	0.001958	0.00256	0.0041	0.005156	0.002151	0.001292	ND	0.004002	0.007959	0.005655	0.002217	0.001196	0.001474	ND	0.002164	0.001601	0.001148	0.00224	0.002356	0.002468	0.001817	0.002409	0.001663
P16	136-151	0.002427	0.002823	0.002542	0.002055	0.002249	0.001757	0.003062	0.001976	ND	ND	0.00164	0.002479	0.002192	0.001571	ND	0.00383	ND	ND	ND	ND	ND	ND	ND	ND	0.00183	ND	0.002169	0.002066	ND	0.001982	0.002798	0.00179
P17	145-160	0.00161	ND	0.002133	0.002501	0.002182	0.001577	0.001508	0.001915	0.002837	0.002159	ND	0.001707	0.001637	0.00149	0.002848	0.004373	0.002479	ND	ND	ND	ND	0.001524	0.002007	0.002031	0.002909	0.002595	0.00315	0.00308	0.00294	0.002375	0.00264	0.002736
P18	154-169	ND	0.002141	0.002286	0.002538	0.002462	0.01109	0.00162	ND	0.0007695	0.001569	ND	0.002601	ND	0.001646	0.0006452	0.001048	ND	ND	ND	ND	ND	ND	ND	ND	0.002124	0.001057	0.001713	0.001783	0.001004	0.002239	0.002329	0.001937
P19	163-178	ND	ND	ND	ND	0.0008429	0.001365	ND	ND	0.001424	0.001575	ND	0.002254	0.006918	ND	0.001577	0.002753	ND	ND	ND	2.268e-07	0.002557	ND	0.002232	0.001255	0.001507	0.001621	0.001856	0.002033	0.001759	0.001748	0.002244	0.001792
P20	172-187	0.004754	0.005583	0.003994	0.002018	0.001807	ND	0.004628	0.004789	ND	ND	0.005822	0.003506	0.00539	0.002673	ND	ND	0.00234	0.003497	0.004331	0.003871	0.002416	0.00478	0.006178	ND	0.001603	ND	0.00192	0.002146	0.002282	0.001941	0.002458	0.001545
P21	181-196	ND	ND	ND	0.001895	0.002418	0.001053	0.002215	ND	0.001255	0.001869	ND	ND	ND	ND	0.0007927	0.002386	ND	ND	ND	ND	ND	ND	ND	ND	0.002156	0.002147	0.002555	0.002518	0.001582	0.00223	0.00248	0.002088
P22	190-205	0.001174	ND	0.003672	0.001568	0.001865	0.004274	0.005856	0.001298	ND	ND	ND	ND	ND	ND	ND	ND	0.002972	0.002356	0.003417	0.004197	0.002998	ND	0.002162	0.002261	0.002331	0.001034	0.002849	0.002959	0.001441	0.002322	0.003266	0.002167
P23	199-214	ND	0.001535	0.001454	0.001487	0.001042	0.003032	0.002542	0.003524	0.003477	0.003625	0.006414	ND	0.005345	0.001093	0.003392	0.002219	0.000844	0.005741	ND	ND	0.004465	ND	ND	0.00213	0.001334	0.00285	0.001868	0.001291	0.002688	0.001881	0.002803	0.001313
P24	208-223	0.002909	0.001886	0.001109	0.001078	0.001305	0.001326	0.001948	0.007118	0.002194	0.002735	0.006816	ND	0.005806	0.001717	0.002051	0.00204	0.003218	0.002393	ND	0.001435	0.004109	0.001981	0.004111	0.002371	0.001556	0.002129	0.002172	0.00286	0.002318	0.002017	0.002459	0.001919
P25	217-232	ND	ND	ND	0.001352	0.001191	ND	ND	0.003054	0.001316	ND	ND	ND	0.001136	0.004632	ND	ND	ND	ND	ND	ND	0.002875	ND	ND	0.001641	0.001345	ND	0.002208	0.001832	ND	0.001942	0.002386	0.001323
P26	226-241	0.003172	0.006105	0.002129	0.001382	0.002742	0.002288	0.002584	0.002924	0.004401	ND	0.004226	0.002804	0.003618	0.00246	0.003426	0.005487	0.001999	0.00351	0.007019	ND	0.003582	ND	0.003689	0.003192	0.002024	ND	0.002156	0.002766	0.005273	0.001953	0.002389	0.001498
P27	235-250	ND	ND	ND	0.001325	0.001001	0.003405	0.001967	ND	0.0008424	0.003824	0.00155	0.001965	0.0117	0.001211	0.0004401	0.00313	ND	0.005649	ND	ND	ND	ND	ND	0.001944	0.001197	ND	0.001745	0.001683	ND	0.001855	0.002251	0.001108
P28	244-259	ND	ND	ND	ND	ND	ND	ND	ND	0.002618	0.001362	ND	ND	0.007862	0.002493	0.002473	0.001839	ND	0.005902	ND	ND	0.002429	ND	0.00299	ND	ND	0.002974	0.007902	ND	0.001543	0.001126	0.002289	ND
P29	253-268	0.003235	0.005769	0.00464	ND	ND	0.002455	ND	0.002947	0.004591	ND	0.004048	0.002125	0.003968	0.001409	ND	0.004257	0.001992	ND	0.002139	0.002692	ND	ND	ND	ND	0.002163	ND	ND	0.002546	ND	0.001244	0.002715	ND
P30	262-277	0.003594	0.003218	0.002519	0.001215	0.001213	0.002553	0.002946	0.003277	0.001047	ND	0.002901	0.001429	0.002556	0.001796	0.001336	0.0035	0.001883	0.005239	0.004614	0.003698	0.004951	0.006855	0.004346	0.00689	0.001884	0.002027	0.002196	0.001918	0.004548	0.002294	0.003151	0.001223
P31	271-286	ND	0.0008446	ND	0.001028	0.001052	0.007375	0.002884	0.003659	0.00392	0.001027	0.006697	0.0049	0.004359	0.001949	ND	0.004374	0.00209	0.01722	0.001056	ND	0.005659	0.001341	0.004569	0.001898	0.001116	ND	0.002337	0.000815	ND	0.00163	0.002614	0.001331
P32	280-295	ND	ND	ND	0.001253	0.001457	0.004743	0.001532	ND	0.005664	0.01182	ND	0.0009511	0.007123	0.002933	ND	0.00557	ND	ND	ND	ND	ND	ND	ND	ND	0.001357	0.0005994	0.00219	0.001995	0.01328	0.001718	0.00239	0.002701
P33	289-304	0.004252	0.006109	0.004748	0.001491	0.00163	0.001194	0.003098	0.004199	ND	0.004948	0.002445	0.003489	0.001704	0.00543	0.002285	ND	ND	0.002761	ND	ND	0.003592	0.006116	0.001983	0.001142	0.001461	ND	0.001478	0.002139	ND	0.001623	0.002596	0.001284
P34	298-313	0.003597	0.003109	0.004092	0.003142	0.001845	0.00205	0.002271	0.003037	ND	ND	0.003925	0.002313	0.003617	0.001718	0.00842	0.00155	0.002242	0.00428	0.002347	0.002851	0.00904	0.006093	0.0007491	ND	0.001296	0.006308	0.002046	0.002587	0.005004	0.001259	0.002488	0.001422
P35	307-322	ND	0.0007981	ND	0.003204	0.002351	0.001854	0.003145	0.001486	0.006873	0.00204	0.01574	0.002758	0.008345	0.003123	0.002491	0.000778	0.003847	0.002636	0.005432	0.01129	0.004452	0.002131	0.002243	0.002009	0.001997	0.002792	0.00239	0.002878	0.00113	0.001914	0.002586	0.001707
P36	316-331	0.001936	0.001984	0.001381	0.0006608	0.0006999	0.00254	0.001708	0.0008509	0.001254	ND	ND	ND	0.006214	0.002411	0.0009046	0.0004835	ND	ND	ND	ND	ND	ND	ND	ND	0.001155	0.0006635	0.0004957	0.0006821	0.000534	0.001819	0.002177	0.0008365
P37	325-340	ND	ND	ND	0.0009971	0.002316	0.001769	0.002373	ND	ND	ND	ND	ND	ND	ND	ND	ND	0.0009497	0.002837	0.0006125	ND	0.003429	ND	0.005671	0.001577	0.001916	0.003031	0.002359	0.001842	ND	0.001804	0.002505	0.0009451
P38	334-349	ND	ND	ND	ND	0.003419	0.002384	0.002739	ND	ND	0.003277	0.009001	ND	ND	0.002438	0.002598	0.006782	0.00525	0.006205	0.009811	ND	0.004169	ND	ND	0.003316	0.005759	0.01026	0.00188	0.007013	0.01056	0.00206	0.002472	0.00193
P39	340-353	ND	ND	0.001909	0.0004942	0.0007368	ND	ND	0.001007	ND	ND	ND	ND	ND	ND	ND	ND	0.002891	0.006698	0.007638	0.002244	0.002489	ND	0.001604	0.003865	0.00118	ND	0.001602	0.001024	ND	0.001878	0.002304	0.0004672
koff values in s-1; ND not determined
